# Supplementary material for: Cysteine-rich with EGF-like domains 2 (CRELD2) is an endoplasmic reticulum stress-inducible angiogenic growth factor promoting ischemic heart repair
Source: Nat Cardiovasc Res. 2024 Jan 17;3(2):186–202. doi: 10.1038/s44161-023-00411-x (PMC11358006; doi:10.1038/s44161-023-00411-x)
Supplement: Supplementary file 3 — Source data for Supplementary Table 3. [file 44161_2023_411_MOESM3_ESM.xlsx]

## Sheet: Supplementary data table 3
Supplementary data table 3
	Body mass (g)					LV mass/body mass (mg/g)					RV mass/body mass (mg/g)
	WT, sham	KO, sham	WT, MI	KO, MI		WT, sham	KO, sham	WT, MI	KO, MI		WT, sham	KO, sham	WT, MI	KO, MI
	24.6	26.7	28.27	29		3.41463	3.4	4.63201	5.30364		1.86992	1.23333	2.17304	3.60324
	26.3	24.1	29.295	29.8		4.03042	3.29412	4.35278	4.49814		1.17871	1.47059	1.86548	1.18959
	29.3	30	29.652	29.8		3.75427	3.9343	3.53732	5.1676		1.43345	1.45149	1.48567	1.81564
	25.7	26.18	28.3	24.7		3.3871	3.57143	4.48536	5.34783		1.29032	1.54762	1.34898	1.3913
	25.7	22.8	28.1	26.9		3.42988	3.55805	3.9738	4.75862		1.27033	0.861423	1.52838	2.13793
		27	26.4	30.6			3.73444	3.35689	3.69128			1.24481	1.16608	1.54362
			25.6	27.7				4.23729	3.99329				1.39831	1.71141
Mean	26.32	26.13	27.9453	28.3571		3.60326	3.58206	4.08221	4.68006		1.40854	1.30154	1.56656	1.91325
SEM	0.793977	1.02096	0.553734	0.779761		0.126023	0.0938153	0.182367	0.246937		0.12235	0.102175	0.129211	0.304316
	Heart rate (min-1)					LVEDP (mmHg)					LVESP (mmHg)
	WT, sham	KO, sham	WT, MI	KO, MI		WT, sham	KO, sham	WT, MI	KO, MI		WT, sham	KO, sham	WT, MI	KO, MI
	440.3	464.6	509.8	488.5		7.403	2.888	4.447	5.935		96.9	94.5	68.19	99.25
	453.9	459.5	460.3	473.7		5.797	7.298	14.15	19.68		87.14	90.32	97.91	91.12
	522.6	515.7	434.3	493.5		5.275	2.329	11.04	15.93		81.28	92.19	106.2	90.07
	466.2	431	499.4	497		6.725	8.507	5.617	7.503		95.41	91.44	95.26	97.19
	457.3		508.6	500.9		6.968		14.73	3.6		99.71		102.2	75.79
	493.9		497.7	513.7		5.454		5.598	3.093		82.44		85.17	94.7
	511.4		524.2			4.999		13.01			89		94.81
	561.8		506.3			3.876		2.911			82.47		76.53
Mean	488.425	467.7	492.575	494.55		5.81213	5.2555	8.93788	9.29017		89.2938	92.1125	90.7837	91.3533
SEM	14.6874	17.6251	10.5666	5.43285		0.412462	1.55224	1.69237	2.81229		2.55736	0.883717	4.62945	3.42317
	LVEDV (μL)					LVESV (μL)					LVEF (%)
	WT, sham	KO, sham	WT, MI	KO, MI		WT, sham	KO, sham	WT, MI	KO, MI		WT, sham	KO, sham	WT, MI	KO, MI
	46.68	48.88	43.17	75.08		18.38	23.98	26.59	57.13		70.93	56.61	49.7	27.91
	35.37	67.74	84.69	88.26		6.268	33.51	62.34	70.53		88.68	59.35	32.4	24.65
	52.94	45.29	75.32	70.68		13.69	11.74	47.69	56.54		83.51	84.08	46.95	21.62
	45.41	48.12	39.19	71.21		19.73	21.95	24.7	50.68		64.79	59	49.06	34.26
	59.88		72.12	62.07		28.82		37.94	49.03		56.78		52.19	27.71
	51.36		49.8	67.19		19.05		35.75	50.96		77.21		38.62	37.98
	39.82		66.28			9.375		33.37			79.77		56.58
	51.66		60.71			18.6		33.11			69.37		56.23
Mean	47.89	52.5075	61.41	72.415		16.7391	22.795	37.6863	55.8117		73.88	64.76	47.7163	29.0217
SEM	2.75489	5.13591	5.72522	3.63753		2.46243	4.46414	4.31575	3.23914		3.68791	6.46871	2.97226	2.48022
	dP/dtmax (mmHg/s)					dP/dtmin (mmHg/s)					t (ms)
	WT, sham	KO, sham	WT, MI	KO, MI		WT, sham	KO, sham	WT, MI	KO, MI		WT, sham	KO, sham	WT, MI	KO, MI
	7296	8202	5403	9216		-7882	-9109	-4510	-7622		8.715	6.096	10.18	7.834
	8722	9061	8066	6682		-8163	-8902	-6812	-5528		6.922	6.476	8.149	11.79
	10690	12000	8282	6663		-8322	-9159	-7378	-3689		6.038	6.201	7.901	14.49
	8868	8030	7955	6944		-9053	-7643	-6241	-6142		7.531	7.494	8.395	8.478
	8420		9932	5253		-7497		-8184	-4625		8.126		7.947	9.833
	8630		5480	8167		-8275		-4731	-8255		6.168		10.29	6.697
	9129		7784			-9010		-5604			6.663		10.19
	7357		5706			-8317		-5254			6.71		8.312
Mean	8639	9323.25	7326	7154.17		-8314.88	-8703.25	-6089.25	-5976.83		7.10912	6.56675	8.9205	9.85367
SEM	377.994	920.302	576.136	559.755		184.635	357.768	460.323	711.5		0.333199	0.319297	0.385038	1.17163
	Cardiac output (mL/min)					Stroke work (mmHg × μL)
	WT, sham	KO, sham	WT, MI	KO, MI		WT, sham	KO, sham	WT, MI	KO, MI
	13.3	12.32	10.35	10.04		2291	2091	1080	1424
	14.16	17.82	12.35	10.33		2422	3078	1845	1407
	21.97	19.21	14.41	7.506		3058	3176	2632	882.2
	13.23	12.27	7.935	12.13		2032	2239	796	1616
	14.74		18.71	8.191		2459		3096	753
	18.78		8.748	12.7		2794		946.5	1868
	16.39		19.35			2846		2625
	19.14		15.75			2464		1489
Mean	16.4637	15.405	13.4504	10.1495		2545.75	2646	1813.69	1325.03
SEM	1.13071	1.81787	1.53549	0.842532		117.453	280.059	310.661	175.053
