# Supplementary material for: Cysteine-rich with EGF-like domains 2 (CRELD2) is an endoplasmic reticulum stress-inducible angiogenic growth factor promoting ischemic heart repair
Source: Nat Cardiovasc Res. 2024 Jan 17;3(2):186–202. doi: 10.1038/s44161-023-00411-x (PMC11358006; doi:10.1038/s44161-023-00411-x)
Supplement: Supplementary file 4 — Source data for Supplementary Table 4. [file 44161_2023_411_MOESM4_ESM.xlsx]

## Sheet: Supplementary data table 4
Supplementary data table 4
	Heart rate (min-1)					LVEDP (mmHg)					LVESP (mmHg)
	Sham, conAb	Sham, nAb	MI, conAb	MI, nAb		Sham, conAb	Sham, nAb	MI, conAb	MI, nAb		Sham, conAb	Sham, nAb	MI, conAb	MI, nAb
	466.2	516.7	436.4	427.7		6.725	4.584	9.149	4.033		95.41	99.94	102.6	95.39
	457.3	481.3	489.6	444.1		6.968	7.466	9.528	7.059		99.71	99.83	98.88	98.24
	493.9	473	433.6	441.8		5.454	6.086	12.39	10.71		82.44	102	102.2	101.7
	511.4	509.7	446.5	447.4		4.999	7.191	14.57	12.6		89	93.66	103.2	92.61
	561.8	397.2	467.7	458.9		3.876	8.87	5.421	7.372		82.47	97.76	102.7	90.85
	555.6	488.4	512.1	447.2		4.554	6.045	6.245	7.358		94.57	102.3	108.5	79.98
				465.2					10.32					94.12
Mean	507.7	477.717	464.317	448		5.42933	6.707	9.5505	8.49314		90.6	99.2483	103.013	93.27
SEM	17.9701	18	12.8766	4.57591		0.497028	0.600553	1.43061	1.08686		2.92764	1.3057	1.26693	2.5999
	LVEDV (μL)					LVESV (μL)					LVEF (%)
	Sham, conAb	Sham, nAb	MI, conAb	MI, nAb		Sham, conAb	Sham, nAb	MI, conAb	MI, nAb		Sham, conAb	Sham, nAb	MI, conAb	MI, nAb
	45.41	40.51	80.87	65.52		19.73	17.64	55.12	41.42		64.79	65.69	38.72	43.67
	59.88	40.45	77.87	87.86		28.82	17.73	51.47	60.88		56.78	59.85	45.86	40.69
	51.36	62.79	80.01	91.22		19.05	28.95	46.87	57.95		77.21	62.34	51.45	41.39
	39.82	67.51	81.37	78.64		9.375	34.24	49.13	56.81		79.77	54.46	51.04	37.33
	51.66	53.69	70.53	87.89		18.6	28.76	47.41	68.28		69.37	53.19	39.25	25.55
	66.5	51.75	69.02	76.49		32.25	19.45	41.86	56.11		54.46	69.48	46.61	30.65
				82.74					59.03					32.56
Mean	52.4383	52.7833	76.6117	81.48		21.3042	24.4617	48.6433	57.2114		67.0633	60.835	45.4883	35.9771
SEM	3.93064	4.55208	2.22506	3.33072		3.33405	2.89369	1.83352	3.04946		4.24065	2.58605	2.25452	2.49428
	dP/dtmax (mmHg/s)					dP/dtmin (mmHg/s)					t (ms)
	Sham, conAb	Sham, nAb	MI, conAb	MI, nAb		Sham, conAb	Sham, nAb	MI, conAb	MI, nAb		Sham, conAb	Sham, nAb	MI, conAb	MI, nAb
	8868	9428	8756	7164		-9053	-9268	-8823	-6406		7.531	7.916	7.214	8.054
	8420	8601	8065	6502		-7497	-7365	-8136	-8096		8.126	7.17	7.91	8.336
	8630	9259	9198	8222		-8275	-9951	-9066	-7706		6.168	6.665	7.338	8.923
	9129	9588	8270	7547		-9010	-8860	-8111	-6567		6.663	6.591	9.166	8.953
	7357	6448	9204	7311		-8317	-6292	-8046	-7628		6.71	8.529	7.982	8.256
	8482	10780	10820	6374		-6109	-10830	-8439	-4953		7.633	6.359	7.352	9.055
				7540					-7190					8.276
Mean	8481	9017.33	9052.17	7237.14		-8043.5	-8761	-8436.83	-6935.14		7.1385	7.205	7.827	8.55043
SEM	248.929	589.76	401.811	241.717		451.758	683.337	172.665	403.297		0.301404	0.348522	0.298013	0.155064
	Cardiac output (mL/min)					Stroke work (mmHg × μL)
	Sham, conAb	Sham, nAb	MI, conAb	MI, nAb		Sham, conAb	Sham, nAb	MI, conAb	MI, nAb
	13.23	12.95	13.36	11.99		2032	2118	2520	2175
	14.74	11.62	16.55	15.29		2459	2053	2246	2420
	18.78	17.37	17.74	16.88		2794	3004	3125	3077
	16.39	18.22	17.67	12.93		2846	2898	2679	1801
	19.14	10.72	12.72	10.11		2464	1881	2255	1599
	20.11	16.96	15.83	10.26		2627	2929	2616	1451
				13.03					1838
Mean	17.065	14.64	15.645	12.9271		2537	2480.5	2573.5	2051.57
SEM	1.11187	1.32909	0.877871	0.940453		120.564	210.006	132.747	211.367
