# Supplementary material for: Cysteine-rich with EGF-like domains 2 (CRELD2) is an endoplasmic reticulum stress-inducible angiogenic growth factor promoting ischemic heart repair
Source: Nat Cardiovasc Res. 2024 Jan 17;3(2):186–202. doi: 10.1038/s44161-023-00411-x (PMC11358006; doi:10.1038/s44161-023-00411-x)
Supplement: Supplementary file 5 — Source data for Supplementary Table 5. [file 44161_2023_411_MOESM5_ESM.xlsx]

## Sheet: Supplementary data table 5
Supplementary data table 5
	Heart rate (min-1)			LVEDP (mmHg)			LVESP (mmHg)
	MI, control	MI, CRELD2		MI, control	MI, CRELD2		MI, control	MI, CRELD2
	476.6	459.2		10.29	4.359		87.4	98.13
	413.2	451.4		10.22	7.613		101.6	90.61
	421.3	457.6		15.03	10.2		92.74	118.8
	386.8	420.7		18.96	9.508		100.2	87.56
	375.5	398.2		10.92	8.627		100.6	94.68
	428.2	412		17.3	7.077		84.58	89.8
	433.6	440.2		8.031	9.334		82.25	90.49
		475.1			10.97			87.51
		433.3			8.901			106.9
Mean	419.314	438.633		12.9644	8.50989		92.7671	96.0533
SEM	12.5194	8.31015		1.56002	0.654452		3.09018	3.50807
	LVEDV (μL)			LVESV (μL)			LVEF (%)
	MI, control	MI, CRELD2		MI, control	MI, CRELD2		MI, control	MI, CRELD2
	83.26	69.78		60.51	50.47		32.18	37.16
	78.85	81.85		62.34	46.51		28.64	49.09
	72.35	68.26		47.24	42.38		40.7	45.08
	88.53	72.24		69.08	50.1		26.55	41.69
	81.19	72.84		64.28	42.62		33.56	47.17
	85.39	82.27		58.6	47.68		34.85	49.24
	74.83	85.99		56.44	51.13		32.19	48.66
		87.13			52.66			49.05
		81.03			48.6			48.2
Mean	80.6286	77.9322		59.7843	48.0167		32.6671	46.1489
SEM	2.1694	2.39105		2.59865	1.20895		1.71957	1.39444
	dP/dtmax (mmHg/s)			dP/dtmin (mmHg/s)			t (ms)
	MI, control	MI, CRELD2		MI, control	MI, CRELD2		MI, control	MI, CRELD2
	7263	9081		-8031	-8223		6.967	6.62
	8048	8825		-6688	-9192		7.943	6.79
	6477	10100		-5414	-6941		9.393	7.911
	6328	7199		-5703	-7756		11.38	7.113
	7269	9020		-6988	-7628		8.495	6.973
	5661	7524		-6890	-7519		8.166	7.506
	5768	7383		-6683	-7453		8.21	7.298
		7675			-6201			7.795
		6954			-7555			8.024
Mean	6687.71	8195.67		-6628.14	-7607.56		8.65057	7.33667
SEM	330.693	361.394		327.425	273.071		0.529806	0.168212
	Cardiac output (mL/min)			Stroke work (mmHg × μL)
	MI, control	MI, CRELD2		MI, control	MI, CRELD2
	12.5	11.84		1806	1822
	9.935	17.81		1795	3048
	12.26	13.1		2128	2380
	9.064	12.81		1762	2247
	10.56	13.75		1987	2688
	12.57	16.39		1976	2807
	10.45	17.46		1678	2711
		18.75			2327
		16.62			3022
Mean	11.0484	15.3922		1876	2561.33
SEM	0.526997	0.84275		59.659	133.389
