# Supplementary material for: Cysteine-rich with EGF-like domains 2 (CRELD2) is an endoplasmic reticulum stress-inducible angiogenic growth factor promoting ischemic heart repair
Source: Nat Cardiovasc Res. 2024 Jan 17;3(2):186–202. doi: 10.1038/s44161-023-00411-x (PMC11358006; doi:10.1038/s44161-023-00411-x)
Supplement: Supplementary file 6 — Statistical source data. [file 44161_2023_411_MOESM6_ESM.xlsx]

## Sheet: Fig. 1b
Figure 1b
Sham
Cluster	1	2	3	4	5	6	7	8	9	10	11	12	13	14	15	16	17
Number of Hspa5highManfhigh ECs	44	45	62	38	3	29	11	26	24	26	24	12	10	12	3	1	2
Number of all other ECs	1724	1445	1473	1306	84	954	320	908	794	686	557	310	264	232	144	18	152
MI
Cluster	1	2	3	4	5	6	7	8	9	10	11	12	13	14	15	16	17
Number of Hspa5highManfhigh ECs	18	9	41	22	548	3	159	36	1	7	0	0	58	14	37	147	0
Number of all other ECs	895	1050	930	979	1567	659	1224	551	684	352	358	517	200	158	227	187	105

## Sheet: Fig. 1d
Figure 1d
	Fold change vs. control
Gene	Tm	Tg
Serpinh1	1.9925	3.85387
Hspa5	20.4636	84.6129
Col3a1	1.2572	1.09809
Pdia6	2.16146	2.25316
Col1a1	1.31901	1.59322
Col1a2	0.426894	1.57009
Manf	9.64364	31.017
Bgn	0.387169	0.125905
Cxcl1	0.53801	0.081902
Dcn	0.434437	0.46545
Fstl1	0.851727	0.442118
Col18a1	35.7905	36.1355
Postn	0.973643	1.56829
Nts	0.114695	0.116251
Fn1	0.823834	1.45243
Ccl2	0.517885	0.031696
Pgf	0.435286	0.723878
Gsn	0.355596	0.10105
Igfbp4	0.565758	0.502373
Timp1	0.837979	0.5888
Pdgfa	1.88848	0.924357
Spp1	2.76391	13.6916
Fkbp2	2.76229	4.45465
Lgmn	1.37771	1.76401
Fbn1	0.816841	0.330519
Pcolce	15.4409	66
Col5a2	0.523689	0.856217
Gpx7	1.59675	3.00037
Mfap5	0.361602	0.93183
Col8a1	0.875888	0.833594
Rcn3	2.21445	3.90193
Serpine1	0.278356	0.21832
Ccn2	0.566913	0.240974
Aebp1	0.645934	0.876222
Aspn	1.31066	1.76396
Lum	0.281655	0.551718
Fkbp10	1.06585	1.44208
Txndc5	0.410788	0.482133
Serping1	0.689436	0.758628
Sdf2l1	5.98966	27.4641
Creld2	31.8219	38.8385
Oaf	2.02639	1.74136
Angptl4	0.374036	0.446932
Ccl8	0.195894	0.446493
Pf4	1.8461	2.0151
Serpinf1	1.28183	1.74358
Loxl2	0.764035	0.686473
Ogn	1.56788	1.51257
Loxl1	0.30846	0.148224
Tnc	1.15833	1.46292
Mfap4	2.37504	1.93204
Col6a1	0.726049	0.383168
Efemp2	0.320179	0.171721
Gpx3	0.939574	1.04308
Thbs1	0.692963	0.194713
