# Supplementary material for: Cysteine-rich with EGF-like domains 2 (CRELD2) is an endoplasmic reticulum stress-inducible angiogenic growth factor promoting ischemic heart repair
Source: Nat Cardiovasc Res. 2024 Jan 17;3(2):186–202. doi: 10.1038/s44161-023-00411-x (PMC11358006; doi:10.1038/s44161-023-00411-x)
Supplement: Supplementary file 8 — Statistical source data. [file 44161_2023_411_MOESM8_ESM.xlsx]

## Sheet: Fig. 2a
Figure 2a
	Creld2 mRNA (fold change)
	Control	Ischemia	IR	Tg	Tm	IL1β	TNF	CCL2	CXCL12	MYDGF	VEGFA
	0.511778	0.98	10.1333	50.5236	59.8751	1.00943	0.754471	1.20042	0.529806	0.513536	1.68592
	1.48822	1.3	10.3463	61.9866	63.0701	0.589898	0.274245	0.803036	0.636634	0.600209	0.731301
	0.90498	1.32	6.46588	55.5728	70.5858	0.578728	0.883289	2.25161	0.973301	1.69461	0.841455
	1.09502	0.99	7.07558	56.9374	61.4485	0.853201	0.483289	1.76658	1.27541	1.45494	0.986887
	1.00894		10.0064
	1.27266
	0.718394
	0.91
	0.92
	1.17
Mean	1	1.1475	8.80549	56.2551	63.7449	0.757814	0.598823	1.50541	0.853787	1.06582	1.06139

## Sheet: Fig. 2b
Figure 2b
	CRELD2/TUBA (fold change)
	Con	IR
	0.613122	10.6619
	1.38688	11.9525
	0.726011	10.4939
	1.16219	8.73936
	1.1118	7.91451
	0.254769	5.15349
	1.44787	11.8947
	1.29736	14.8655
Mean	1	10.2095
SEM	0.149857	1.04226

## Sheet: Fig. 2c
Figure 2c
	CRELD2 secretion (fold change)
	Con	IR
	0.537776	5.52487
	0.078641	6.55144
	0.630447	6.97101
	0.563429	4.24806
	1.75956	5.51804
	1.40067	6.40753
	1.40329	7.06241
	1.62618	6.30196
Mean	1	6.07316
SEM	0.218842	0.330515

## Sheet: Fig. 2d
Figure 2d
	Creld2 mRNA (fold change)
	Control				IR
	sh-SCR	sh-ATF6	sh-IRE1α	sh-PERK	sh-SCR	sh-ATF6	sh-IRE1α	sh-PERK
	1.31368	0.833645	0.737981	0.700174	8.24015	2.26019	3.35676	7.57715
	1.31368	2.34811	2.49298	1.69493	10.7542	1.7129	3.36921	9.34036
	0.312497	1.31368	0.542984	1.49801	9.24565	1.41073	4.11128	9.1084
	1.31368	0.663591	0.837173	1.09796	9.24565	0.699873	5.83997	9.89841
	1.31368		1.31368			0.433056
	0.4328
Mean	1	1.28976	1.18496	1.24777	9.3714	1.30335	4.1693	8.98108

## Sheet: Fig. 2e
Figure 2e
	CRELD2/TUBA (fold change)
	Control				IR
	sh-SCR	sh-ATF6	sh-IRE1α	sh-PERK	sh-SCR	sh-ATF6	sh-IRE1α	sh-PERK
	0.513077	0.188566	0.894513	1.29736	2.93623	0.354262	1.94048	3.01875
	1.29983	0.0893292	0.608877	0.733157	3.07385	0.054794	0.220184	0.360696
	1.10686	0.25746	1.25056	1.02815	2.79126	0.344358	0.758048	1.55919
	1.20584	0.200004	0.499725	0.578765	3.88281	0.275798	2.43816	2.68833
	0.9003	0.367203	0.19861	0.614482	2.85157	0.342044	1.85059	1.58595
	0.941379	0.456469		1.33941	3.30642	0.283955		5.14204
	1.0327	0.295195		2.22038	2.94192	0.0771118		5.55762
Mean	1	0.264889	0.690456	1.11596	3.11201	0.247475	1.44149	2.84465
SEM	0.0970066	0.0460334	0.178927	0.218048	0.143421	0.0483084	0.410389	0.725385

## Sheet: Fig. 2f
Figure 2f
	CRELD2 secretion (fold change)
	Control		IR
	sh-SCR	sh-ATF6	sh-SCR	sh-ATF6
	0.303236	0.0679695	2.81609	1.65943
	0.438702	0.0396333	2.74359	2.21261
	1.87102	3.75878	5.02579	0.0153827
	1.04864	0.789538	3.07844	0.747516
	1.67776	0.545341	2.51014	3.09927
	0.187623	0.0321208	1.48886	0.36527
	0.497816	0.190436	2.14619	1.25242
	0.708832	0.0330824	4.83403	0.602756
	2.26637	0.954245	5.61239	1.66894
Mean	1	0.712349	3.36172	1.29151
SEM	0.253354	0.398563	0.478317	0.326014

## Sheet: Fig. 2g
Figure 2g
	Creld2 promoter signal
	IgG		anti-ATF6
	Control	IR	Control	IR
	0.0065088	0.224101	1.01708	3.31177
	0.131112	0.393855	1.38744	3.27183
	0.00148228	0.026123	0.595477	1.99253
Mean	0.0463676	0.214693	1	2.85871
SEM	0.0423969	0.106259	0.228779	0.433245

## Sheet: Fig. 2h
Figure 2h
	CRELD2/TUBA (fold change)			CRELD2 secretion (fold change)
	GFP	ATF6p50		GFP	ATF6p50
	0.486115	4.15679		0.0622394	0.534342
	2.35333	2.36538		0.0622394	5.31113
	0.572387	2.17385		0.838875	6.00062
	1.02085	2.15107		1.66619	3.31249
	0.567317	3.08602		2.37046	7.29496
Mean	1	2.78662		1	4.49071
SEM	0.351146	0.382351		0.45314	1.18021
