# Supplementary material for: Cysteine-rich with EGF-like domains 2 (CRELD2) is an endoplasmic reticulum stress-inducible angiogenic growth factor promoting ischemic heart repair
Source: Nat Cardiovasc Res. 2024 Jan 17;3(2):186–202. doi: 10.1038/s44161-023-00411-x (PMC11358006; doi:10.1038/s44161-023-00411-x)
Supplement: Supplementary file 10 — Statistical source data. [file 44161_2023_411_MOESM10_ESM.xlsx]

## Sheet: Fig. 3a
Figure 3a
	CRELD2 / TUBA (%)
		Infarct region						Remote region
	Sham	1 h	4 h	1 d	3 d	7 d	28 d	1 h	4 h	1 d	3 d	7 d	28 d
	67.2656	273.061	249.502	198.48	462.11	466.404	307.629	126.02	192.066	114.769	109.199	168.688	69.3604
	123.505	55.0343	407.899	1053.39	1295.79	719.109	550.562	138.569	126.586	228.845	137.204	276.89	388.858
	141.483	310.287	453.616	215.977	553.043	336.566	292.451	137.211	131.738	85.3087	250.282	401.906	308.017
	82.4979	88.7191	153.854	320.573	1240.79	944.454	222.316	161.828	166.573	52.3888	51.6189	141.08	113.134
	75.2123	32.2026	286.538	828.131	1260.66	1561.83	675.649	235.381	109.749	273.359	429.947	232.882	172.302
	110.036	63.7886	411.865					129.385	136.2
Mean	100	137.182	327.212	523.309	962.479	805.673	409.721	154.733	143.819	150.934	195.65	244.289	210.334
SEM	12.0642	49.6429	47.3992	175.352	186.477	216.066	86.5592	16.9211	12.2572	42.6519	66.9009	46.0455	60.0753

## Sheet: Fig. 3b
Figure 3b
	CRELD2 (ng/mL)
	Sham	MI
	14.0226	17.8324
	13.7741	14.0804
	13.2561	14.4099
	15.5259	17.9213
	12.5755	17.3593
	12.5206	13.0148
	16.8824	15.2193
	12.4414	16.5621
		16.3306
		14.9668
Mean	13.8748	15.7697
SEM	0.563211	0.533265

## Sheet: Fig. 3c
Figure 3c
	CRELD2 / COL1A1 (%)
	Sham	MI
	102.291	834.722
	14.7423	737.773
	16.8293	541.009
	45.9706	1800.92
	320.167	2425.27
Mean	100	1267.94
SEM	57.2644	361.984

## Sheet: Fig. 3d
Figure 3d
	CRELD2 (pg/mL/mg)
	Sham	MI
	0.1	27.9214
	0.1	11.6548
	0.751753	1.9966
	0.1	3.7399
	0.587816	0.1
	1.44	15.66
	1.66	8.31
Mean	0.677081	9.91181
SEM	0.246923	3.6515

## Sheet: Fig. 3f
Figure 3f
	Creld2 / Gapdh mRNA (%)
	CM	EC	FB	Ly6Chigh	Ly6Clow	Neutrophils	T cells	B cells
	29.1005	86.2644	92.4914	10.5588	57.8721	6.88443	1.15309	0.15719
	37.973	79.6956	117.671	14.2216	46.8041	7.83934	1.73522	7.93932
	23.5091	74.285	88.3286	6.8624	35.8971	3.1665	0.335981	5.83833
	27.3155	159.755	148.492	22.7089	56.093	6.73163
	49.7856	72.9865	77.9544
		174.8	77.9544
		99.7025	70.2564
		52.5114	59.2835
Mean	33.5367	100	91.554	13.5879	49.1666	6.15548	1.07476	4.64495
SEM	4.7045	15.4763	10.1772	3.39118	5.04499	1.02602	0.405819	2.3244

## Sheet: Fig. 3g
Figure 3g
	CRELD2 / GAPDH (%)
	Con	MI
	48.981	185.833
	61.904	72.5806
	117.797	980.301
	60.4758	137.354
	292.019	834.256
	79.7578	271.548
	85.267	169.737
	84.6273	445.181
	69.1714	172.516
		83.646
		166.778
		119.992
Mean	100	303.31
SEM	24.8936	100.07

## Sheet: Fig. 3i
Figure 3i
	CRELD2 (pg/mL/mg)
	Con	MI
	0.1	2.02927
	0.1	2.25577
	0.269397	1.88472
	0.335589	15.425
Mean	0.201246	5.3987
SEM	0.0599959	3.34299

## Sheet: Fig. 3j
Figure 3j
	CRELD2 (ng/mL)
		MI
	Con	1 d	3 d	5 d
	2.30668	4.47044	4.42319	3.9611
	1.57645	2.63986	3.46154	4.25249
	1.08804	0.750949	2.403	1.19528
	0.743786	0.583002	0.656404	0.742433
	4.31377	8.98507	2.80003	1.55901
	3.80228	5.19717	2.60286	2.64508
	1.85809	3.08406	0.728533	3.81637
		1.98177	2.2357	3.35734
Mean	2.2413	3.46154	2.41391	2.69114
SEM	0.509377	0.9745	0.448822	0.483283
