# Supplementary material for: Cysteine-rich with EGF-like domains 2 (CRELD2) is an endoplasmic reticulum stress-inducible angiogenic growth factor promoting ischemic heart repair
Source: Nat Cardiovasc Res. 2024 Jan 17;3(2):186–202. doi: 10.1038/s44161-023-00411-x (PMC11358006; doi:10.1038/s44161-023-00411-x)
Supplement: Supplementary file 11 — Statistical source data. [file 44161_2023_411_MOESM11_ESM.xlsx]

## Sheet: Fig. 4a
Figure 4a
	Infarct scar (% of LV)
	WT	KO
	22.0645	32.0396
	19.8017	32.9315
	22.888	30.7397
	23.1675	30.0787
	28.8147	35.2959
	29.2049	41.0771
Mean	24.3236	33.6937
SEM	1.55934	1.65522

## Sheet: Fig. 4c
Figure 4c
	LVEDA (mm2)								LVESA (mm2)
	Sham,WT	Sham, KO	MI 6 d, WT	MI 6 d, KO	MI 28 d, WT	MI 28 d, KO			Sham,WT	Sham, KO	MI 6 d, WT	MI 6 d, KO	MI 28 d, WT	MI 28 d, KO
	22.59	21.08	18.5826	29.0171	22.6712	26.6532			11.07	10.81	15.8732	26.6599	17.0256	24.7214
	17.04	14.14	21.7905	39.9742	26.3331	46.1241			9.59	6.44	16.7045	36.4677	19.3685	43.1421
	20.65	17.97	21.5311	25.837	26.1957	33.1811			9.63	10.24	16.5732	23.398	20.4931	29.7569
	12.22	16.22	23.1832	33.2643	32.4264	36.9492			5.66	7.81	15.4319	29.5069	30.1491	33.1973
	20.2	18.44	23.8342	26.2358	23.7234	24.4096			11.54	10.42	18.4436	22.8783	17.6436	23.549
	17.58	16.94	20.9881	29.6838	28.3148	33.1782			10	11.01	18.5717	27.6359	24.365	31.0849
			20.595	32.0411	26.9397	37.7734					15.1328	29.447	19.8207	34.4128
			17.0022	29.7053	22.8138	31.455					13.1907	23.6147	16.2972	28.188
			20.1482	20.6692	15.5469	22.116					13.1383	16.477	9.79335	18.154
			22.3022	22.5128	26.719	26.021					15.6514	17.373	20.782	24.18
			23.2101	36.049	26.854	39.784					18.3765	33.3602	24.692	38.191
			25.4016	20.9821	36.64	23.183					16.941	16.0979	26.634	20.142
			23.4678		33.533						17.8256		30.266
			21.9728		23.951						14.9074		15.965
Mean	18.38	17.465	21.715	28.831	26.6187	31.7357		Mean	9.58167	9.455	16.1973	25.243	20.9497	29.0599
SEM	1.48964	0.951405	0.584863	1.72239	1.39349	2.16293		SEM	0.848667	0.765893	0.475893	1.88602	1.53834	2.13959

## Sheet: Fig. 4d
Figure 4d
	FAC (%)
	Sham,WT	Sham, KO	MI 6 d, WT	MI 6 d, KO	MI 28 d, WT	MI 28 d, KO
	50.996	48.7192	14.58	8.12374	24.902	7.24795
	43.7207	54.4554	23.3404	8.7719	26.4479	6.46516
	53.3656	43.0161	23.0264	9.44009	21.7695	10.3199
	53.6825	51.8496	33.435	11.2955	7.02291	10.1543
	42.8713	43.4924	22.6172	12.7973	25.6277	3.5257
	43.1172	35.0059	11.5132	6.8989	13.9496	6.30928
			26.5218	8.09616	26.4257	8.89682
			22.4175	20.5033	28.5642	10.3863
			34.7918	20.2824	37.0079	17.9146
			29.8213	22.8302	22.2201	7.07505
			20.8252	7.4586	8.05094	4.00412
			33.3072	23.278	27.309	13.1174
			24.0422		9.74264
			32.1553		33.3431
Mean	47.9589	46.0898	25.171	13.3147	22.3131	8.78471
SEM	2.14868	2.88166	1.87552	1.8661	2.47936	1.15549

## Sheet: Fig. 4e
Figure 4e
	IB4+ cells (per CM)
	Infarcted								Non-infarcted
	Sham,WT	Sham, KO	MI 2 d, WT	MI 2 d, KO	MI 6 d, WT	MI 6 d, KO	MI 28 d, WT	MI 28 d, KO	WT	KO
	0.971423	0.884124	1.02894	0.891244	1.21869	0.968158	1.52616	1.20462	0.770987	1.11827
	1.0617	0.952854	1.14449	1.079	1.40934	1.08852	1.63176	1.51333	1.23404	0.727658
	0.996235	0.861208	1.21016	1.11116	1.39751	1.06071	2.04081	1.29893	1.06912	1.16554
	0.971307	0.921934	1.00356	1.00294	1.5454	1.24128	1.89549	1.12915	1.14085	0.883357
	0.992815	0.887138	1.06042	0.989535	1.14334	1.0645	1.76285	1.46531	1.23208	1.32336
	0.915572	0.928786	0.937854		1.63839	1.06628	1.73588	1.40768	1.02186
	0.869491	0.901451	1.2558		1.56238	1.03489	1.74392	1.49762
	0.844174	1.03899	1.19095		1.58885	0.975271	1.89375	1.52512
			1.17564		1.58887	1.11272	1.76114
					1.56151	1.1746	1.84776
Mean	0.95284	0.922061	1.11198	1.01478	1.46543	1.07869	1.78395	1.38022	1.07816	1.04364
SEM	0.0254119	0.019573	0.0359973	0.0383748	0.0535201	0.0263314	0.0458305	0.0536144	0.0705991	0.10588

## Sheet: Fig. 4f
Figure 4f
	Ki67+ IB4+ cells (mm-2)
	Sham		MI 6 d
	WT	KO	WT	KO
	13.2275	8.81834	157.848	111.111
	14.9912	11.4638	234.568	113.757
	24.65	13.2275	181.658	116.402
	8.9	7.12	275.132	208.995
		6.55	304.233	136.684
Mean	15.4422	9.43594	230.688	137.39
SEM	3.32531	1.27597	27.4852	18.4626

## Sheet: Fig. 4g
Figure 4g
	Cells (per CM)			Cells (per CM)
	CD31+			IB4+ CD31+
	WT	KO		WT	KO
	1.73588	1.46531		1.3334	0.669683
	1.74392	1.40768		1.1844	0.75944
	1.89375	1.49762		1.24406	0.793099
	1.76114	1.52512		1.3509	0.782232
	1.84776			1.28845
Mean	1.79649	1.47393		1.28024	0.751114
SEM	0.0314431	0.0252413		0.0303159	0.0280348
