# Supplementary material for: Cysteine-rich with EGF-like domains 2 (CRELD2) is an endoplasmic reticulum stress-inducible angiogenic growth factor promoting ischemic heart repair
Source: Nat Cardiovasc Res. 2024 Jan 17;3(2):186–202. doi: 10.1038/s44161-023-00411-x (PMC11358006; doi:10.1038/s44161-023-00411-x)
Supplement: Supplementary file 13 — Statistical source data. [file 44161_2023_411_MOESM13_ESM.xlsx]

## Sheet: Fig. 5b
Figure 5b
	Recovery (%)
	Control	WT	ΔREDL	KDEL
	42.746	51.0908	47.8235	48.9728
	39.3616	42.5912	56.6286	49.5474
	33.6785	50.4357	53.4481	49.3131
	47.4711	43.6574	52.5948	42.9955
	42.5511	54.7845	53.7555	37.9507
	44.0542	49.6277	57.3637	42.2709
	45.8315	44.7411	51.5327	43.27
	40.8141	47.1819	51.2802	41.1991
	45.6499	49.2667	47.7425
Mean	42.462	48.153	52.4633	44.4399
SEM	1.38799	1.31741	1.11866	1.53038

## Sheet: Fig. 5c
Figure 5c
	Sprout length (µm)
	Control	WT	ΔREDL	KDEL
	95.9344	113.884	128.918	89.1587
	64.9544	127.892	117.302	102.457
	63.1737	126.938	129.799	39.5
	64.475	110.129	119.57	83.8044
	85.9094	100.266	75.4019	83.5044
	68.6556	71.5256	99.5613	93.0162
	78.3063	99.4112	108.624	39.1319
	59.6838			62.8513
				30.2587
				11.0906
Mean	72.6366	107.149	111.311	63.4773
SEM	4.53143	7.32315	7.22209	9.93401

## Sheet: Fig. 5d
Figure 5d
	Recovery (%)
	Unstimulated	VEGFA	CRELD2 (ng/mL)
			1	3	10	30	100	300
	43.1613	62.3025	50.5643	44.3381	55.3716	54.4291	58.9224	56.4331
	42.365	65.9199	50.1152	45.3777	42.8196	58.9352	61.1042	56.6882
	45.28	60.3369	46.0795	44.2095	49.6609	52.914	64.9307	57.4568
	46.9493	73.701	56.1419	54.8759	53.516	53.8552	54.8208	68.259
	43.3095	56.6282	39.2989	49.1966	52.3147	59.3166	60.2258	68.3087
	49.8997		45.5842	50.7654	52.844	53.5856	59.4227	54.1482
	53.0418		44.0389	49.6494	50.3987	50.2557	65.4621	57.0494
	40.1675						63.3366	56.5183
	48.6929						54.8757	63.2884
	43.8704							60.6447
	46.2817							58.8127
Mean	45.729	63.7777	47.4033	48.3447	50.9894	54.7559	60.3446	59.7825
SEM	1.12735	2.89992	2.04574	1.48725	1.54027	1.23634	1.29131	1.46037

## Sheet: Fig. 5e
Figure 5e
	EdU+ cells (mm-2)
	Control	VEGFA	CRELD2
	6.17914	11.678	12.3016
	8.21996	10.034	11.2812
	7.7658	20.0617	22.0031
	10.3544	21.356	17.4731
	4.53005	19.0909	22.6503
	6.14793	17.7966	17.1495
Mean	7.19955	16.6695	17.1431
SEM	0.828419	1.91092	1.93097

## Sheet: Fig. 5f
Figure 5f
	Branching points (per field)
	Control	VEGFA	CRELD2
	30.75	44.6667	45.25
	24.3333	39.7778	38.8889
	17.6667	75	53.5
	24.9	62.1667	60
	25.3333		58.2886
Mean	24.5967	55.4028	51.1855
SEM	2.08077	8.1097	3.99965
