# Supplementary material for: Cysteine-rich with EGF-like domains 2 (CRELD2) is an endoplasmic reticulum stress-inducible angiogenic growth factor promoting ischemic heart repair
Source: Nat Cardiovasc Res. 2024 Jan 17;3(2):186–202. doi: 10.1038/s44161-023-00411-x (PMC11358006; doi:10.1038/s44161-023-00411-x)
Supplement: Supplementary file 15 — Statistical source data. [file 44161_2023_411_MOESM15_ESM.xlsx]

## Sheet: Fig. 6a
Figure 6a
		Component 1							Component 3
	Component 2	Control	Creld2 5 min	Creld2 15 min	VEGFA 5 min	VEGFA 15 min		Component 2	Control	CRELD2 5 min	CRELD2 15 min	VEGFA 5 min	VEGFA 15 min
	-6.90767	-14.3085						-6.90767	-7.29672
	-4.76774	-14.9221						-4.76774	-2.80811
	-13.7021	-17.38						-13.7021	-10.8567
	-14.049	-15.5865						-14.049	-8.091
	-2.12667		-14.4681					-2.12667		-0.387196
	-6.05175		-13.1953					-6.05175		-0.427963
	-8.68296		-15.3688					-8.68296		-2.3025
	0.300574		-14.6404					0.300574		1.09322
	10.5987			-15.0119				10.5987			1.29821
	12.793			-14.0522				12.793			3.96678
	13.8629			-13.5738				13.8629			0.309963
	26.9169			-16.2236				26.9169			5.8473
	-7.31077				15.4237			-7.31077				16.5137
	-6.09443				16.5766			-6.09443				14.3112
	-4.60005				14.2195			-4.60005				17.7985
	-6.69143				15.1587			-6.69143				15.2829
	1.10347					29.7814		1.10347					-13.1392
	7.49083					27.8606		7.49083					-13.192
	3.58534					30.3471		3.58534					-9.22929
	4.3329					29.3635		4.3329					-8.69108

## Sheet: Fig. 6b
Figure 6b
	5 min	log2 substrate regulation
	AMPK	0.973817
	PAK2	0.885276
	PKC	0.838413
	MAPKAPK1	0.77374
	ZIP	0.722378
	CHK1	0.636932
	S6K1	0.620594
	PDK	0.620594
	15 min	log2 substrate regulation
	AKT	0.926652
	PAK2	0.906783
	AMPK	0.712048

## Sheet: Fig. 6d
Figure 6d
	P-AMPKα (T172) / AMPKα (% of t0)
	Control	1 min	2.5 min	5 min	15 min	30 min
	108.493	104.643	307.055	290.85	385.507	191.525
	101.693	45.3737	175.48	242.844	90.4152	86.6744
	108.67	228.836	252.043	303.562	173.217	214.756
	99.7471	219.483	126.801	1315.57	164.606	283.594
	101.474	89.7311	116.72	361.008	35.811	555.029
	91.5649		133.422	104.996	245.741	27.9523
	89.6614		315.63	278.641	225.66	212.229
	100.62		473.299	347.498	110.016	383.348
	98.0772		159.26	189.425		128.721
Mean	100	137.613	228.857	381.599	178.872	231.537
SEM	2.15548	36.6824	39.743	119.693	38.4118	53.4455
	P-AKT (S473) / AKT (% of t0)
	Control	5 min	15 min	30 min	1h	2h	4h	8h	16h	24h
	79.8078	83.3257	127.441	188.218	240.323	265.603	428.834	318.634	259.7	230.195
	89.5742	98.7819	260.957	267.446	309.318	404.202	263.131	425.092	480.681	187.041
	108.325	138.338	175.449	247.247	390.13	524.496	343.314	618.567	510.269	446.933
	81.295				267.086	282.286	435.35
	75.1658					181.763
	110.634					304.403
	132.551
	122.648
Mean	100	106.815	187.949	234.304	301.714	327.125	367.657	454.098	416.883	288.057
SEM	7.6039	16.3807	39.046	23.7694	32.7149	49.1047	40.6645	87.7896	79.0545	80.4091
		P-AKT (T308) / AKT (% of t0)
	Control	5 min	15 min	30 min	1h	2h	4h	8h	16h	24h
	57.1569	59.4007	99.9658	174.327	235.372	280.383	438.964	457.304	353.99	228.613
	68.2716	124.789	326.159	406.56	285.285	351.589	337.613	469.471	350.353	468.167
	93.2875	107.172	198.386	243.674	289.906	398.214	352.706	405.792	368.624	319.478
	56.2167				331.107	354.469	342.23
	61.4593					264.736
	181.621					305.157
	135.065
	146.922
Mean	100	97.1204	208.17	274.854	285.418	325.758	367.878	444.189	357.656	338.753
SEM	17.1041	19.5335	65.4793	68.8287	19.605	20.7753	23.9047	19.5171	5.58382	69.8217

## Sheet: Fig. 6e
Figure 6e
	Recovery (%)
	Control	CRELD2	CRELD2 + CC	CRELD2 + LY	CC	LY
	42.6835	60.5896	46.0271	31.7828	47.8639	38.9462
	46.6046	57.2552	46.0485	43.9959	48.1973	36.0729
	46.4431	62.3691	49.1678	32.6642	48.4048	44.9409
	46.2817	59.8392	46.6336	57.2727	47.9263	47.6186
	45.7949	64.9307	44.5224	41.754	39.6296	37.6868
	43.3923	54.8207	44.0427	56.3585	45.1291	46.3984
	47.7171	60.2258	44.2926	34.455	45.6669
	45.7949	59.4227	46.1684		45.8801
Mean	45.589	59.9316	45.8629	42.6119	46.0873	41.944
SEM	0.59943	1.0774	0.586259	4.05122	1.02819	2.02159

## Sheet: Fig. 6f
Figure 6f
	Branching points (per field)
	Control	CRELD2	CRELD2 + CC	CRELD2 + LY	CC	LY
	30.75	45.25	25.4659	25	20.3727	21
	24.3333	38.8889	28.8614	19	22.9193	32
	27	34	34.8034	30	33.9545	27
	17.6667	53.5	27.1636	36	32.2568	32.5
	22.5	41	26.3148	32.5	20.3727	24.5
	29.5	71.5	18.675	39	20.3727	24
	35.5	78	23.7682	30.5	15.2796	26
	17.5	73.5		19.5
	29.3333	36
Mean	26.0093	52.4043	26.436	28.9375	23.6469	26.7143
SEM	2.02037	5.81872	1.85634	2.57293	2.59615	1.59559

## Sheet: Fig. 6h
Figure 6h
	Recovery (%)
	sh-SCR		sh-AMPKα1		sh-AMPKα2
	Control	CRELD2	Control	CRELD2	Control	CRELD2
	44.4712	50.5337	12.5496	15.6556	13.9194	22.673
	49.805	55.1804	13.1579	30.9774	24.2047	18.6554
	44.0809	60.5532	14.268	29.7205	12.5964	21.6272
	45.3186	52.8839	28.3654	24.8401	20.7869	18.8207
	47.5663	53.2492	21.3035	26.6009	21.0821	17.9965
	47.9323	66.8657	29.2181	24.2764	15.4347	23.7492
	50.2238		41.4353		22.9958
	42.83		17.5723
Mean	46.5285	56.5443	22.2338	25.3452	18.7171	20.587
SEM	0.908328	2.26597	3.34776	2.02572	1.62602	0.897442

## Sheet: Fig. 6i
Figure 6i
	Recovery (%)
	sh-SCR		sh-AKT
	Control	CRELD2	Control	CRELD2
	54.7781	70.8468	17.2188	19.6527
	55.7681	68.1101	19.0051	21.4124
	49.6393	61.3058	17.692	14.4434
	44.0485	65.39	15.583	16.3878
	36.402	62.9624	13.9949	12.6915
	42.1926	54.5113	13.9749	17.7344
Mean	47.1381	56.5443	22.2338	22.2338
SEM	0.908328	2.26597	3.34776	3.34776

## Sheet: Fig. 6j
Figure 6j
	Sprout length (µm)
	Control	VEGFA	CRELD2	CRELD2 + CC	CRELD2 + LY	CC	LY
	41.8029	275.43	382.338	154.099	129.555	196.307	13.076
	190.824	399.291	154.226	75.9109	13.0213	94.1295	6.91125
	18.2642	432.439	376.139	102.1	185.855	170.547	196.609
	226.8	398.406	377.657	210.653	211.412	29.4787	257.844
	202.498	454.833	487.348	133.477	127.783	139.676	264.423
Mean	136.038	392.08	355.542	135.248	133.525	126.028	147.773
SEM	43.8218	31.0371	54.5584	23.0912	34.1868	29.5352	57.4862
