# Supplementary material for: Cysteine-rich with EGF-like domains 2 (CRELD2) is an endoplasmic reticulum stress-inducible angiogenic growth factor promoting ischemic heart repair
Source: Nat Cardiovasc Res. 2024 Jan 17;3(2):186–202. doi: 10.1038/s44161-023-00411-x (PMC11358006; doi:10.1038/s44161-023-00411-x)
Supplement: Supplementary file 16 — Statistical source data. [file 44161_2023_411_MOESM16_ESM.xlsx]

## Sheet: Fig. 7a
Figure 7a
	Recovery (%)
		CRELD2
		no Ab	conAb (μg/mL)					nAb (μg/mL)
	Unstimulated		0.1	0.3	1	3	10	0.1	0.3	1	3	10
	56.4195	58.8337	53.4056	59.0754	53.633	59.2195	55.5714	61.3123	69.3478	53.4392	44.8439	52.357
	46.2551	57.8863	53.1838	58.6928	51.6892	54.547	56.4877	63.5986	68.9731	53.33	53.3501	49.0198
	52.4251	58.0683	59.1322	55.6308	57.2416	58.9604	53.0484	69.877	63.1815	57.8803	48.2244	56.8025
	48.5743	58.2628	59.479	57.2856	53.4804	57.7311	53.2293	54.9366	48.0913	59.2501	52.1213	48.395
	48.256	58.6615	60.2742	60.7079	63.4391		61.0711	53.6934	48.624	58.2906	50.9907	48.6788
	45.7729	60.3297	58.8421	60.8916	57.4753		61.6509	52.325	48.3987	53.4851	45.4543	45.7782
	49.8253	58.2528	54.6322					53.3381	50.0687	57.6515		40.8074
	39.1856	58.3										43.924
Mean	48.3392	58.5744	56.9927	58.714	56.1598	57.6145	56.8431	58.4402	56.6693	56.1896	49.1641	48.2203
SEM	1.78773	0.272603	1.17407	0.824524	1.72664	1.0728	1.52964	2.50662	3.79479	0.998006	1.44815	1.74754

## Sheet: Fig. 7b
Figure 7b
	Infarct scar (% of LV)
	conAb	nAb
	18.1416	36.5122
	27.9361	38.8925
	23.8181	39.3568
	12.4559	20.0388
	27.6331	21.9595
	21	35.4507
		31.9799
Mean	21.8308	32.0272
SEM	2.42954	2.9991

## Sheet: Fig. 7d
Figure 7d
	LVEDA (mm2)						LVESA (mm2)
	Sham, conAb	Sham, nAb	MI, conAb	MI, nAb			Sham, conAb	Sham, nAb	MI, conAb	MI, nAb
	18.79	18.18	22.5319	18.5359			9.46	7.99	14.9292	15.3332
	22.11	17.85	22.0942	31.8456			11.44	8.65	18.0839	28.2488
	22.5	19.47	24.0235	24.9318			12.3	10	17.0427	20.4913
	18.67	23.47	23.6676	32.4911			10.91	10.96	15.8533	27.2316
	17.92	17.41	19.7175	21.9652			10.32	10.04	13.1356	18.7415
	20.69	16.2	20.7894	27.5785			9.66	7.87	14.1432	24.8617
			15.7336	29.0315					10.2934	24.1561
			22.7254	23.9573					15.8409	21.163
			22.6187	25.4185					20.056	22.0798
				23.881						21.209
Mean	20.1133	18.7633	21.5446	25.9636		Mean	10.6817	9.25167	15.4865	22.3516
SEM	0.788681	1.03648	0.851081	1.3748		SEM	0.44397	0.515192	0.949553	1.2324

## Sheet: Fig. 7e
Figure 7e
	FAC (%)
	Sham, conAb	Sham, nAb	MI, conAb	MI, nAb
	49.6541	56.0506	33.7418	17.2786
	48.2587	51.5406	18.151	11.2944
	45.3333	48.6389	29.0583	17.8105
	41.564	53.3021	33.0168	16.1875
	42.4107	42.332	33.3812	14.6764
	53.3108	51.4198	31.9692	9.85137
			34.5771	16.7935
			30.2942	11.6635
			11.3301	13.135
				11.1892
Mean	46.7553	50.5473	28.3911	13.988
SEM	1.83924	1.92142	2.70289	0.924683

## Sheet: Fig. 7f
Figure 7f
	IB4+ cells (per CM)
	Sham, conAb	Sham, nAb	MI, conAb	MI, nAb
	1.26493	1.24539	1.69355	1.22632
	1.26276	1.30858	1.69617	1.42048
	1.24126	1.33751	1.78868	1.21932
	1.17356	1.1422	1.70004	1.57381
	1.20941	1.30182	1.78051	1.48175
	1.23249	1.17007	1.6234	1.41221
			1.83702	1.55967
			1.65225	1.32463
			1.48212	1.70651
Mean	1.23073	1.25093	1.69486	1.43608
SEM	0.0141808	0.0325577	0.0350702	0.0544777

## Sheet: Fig. 7g
Figure 7g
	Infarct scar (% of LV)
	WT, MI, control	KO, MI, control	KO, MI, CRELD2
	22.888	35.2959	28
	25.9911	25.5	11
	23.6025	29.0385	14
	17	31.8356	8
	20.9331	31.0591	15.25
	19
	25
Mean	22.0592	30.5458	15.25
SEM	1.22862	1.6159	3.426

## Sheet: Fig. 7h
Figure 7h
	LVEDA (mm2)					LVESA (mm2)
	WT, MI, control	KO, MI, control	KO, MI, CRELD2			WT, MI, control	KO, MI, control	KO, MI, CRELD2
	22.267	34.9998	22.6841			18.5374	30.4399	15.141
	22.5082	26.3257	23.2512			16.8476	23.4468	16.8125
	21.2574	31.8909	25.1563			16.581	26.8353	17.6991
	24.2989	24.1746	21.9995			17.9698	20.2335	16.7548
	25.4758	18.5735	15.641			19.5921	16.3838	10.5561
	13.0053					7.90031
	16.7929					11.7387
Mean	20.8008	27.1929	21.7464		Mean	15.5953	23.4679	15.3927
SEM	1.66333	2.63924	1.61416		SEM	1.59534	2.45556	1.27762

## Sheet: Fig. 7i
Figure 7i
	FAC (%)
	WT, MI, control	KO, MI, control	KO, MI, CRELD2
	16.7494	13.0283	33.2528
	25.1492	10.9355	27.692
	21.9989	15.8528	29.6436
	26.0468	16.3027	23.8401
	23.0953	11.7895	32.5104
	39.2529
	30.0972
Mean	26.0557	13.5817	29.3878
SEM	2.68662	1.0743	1.70889
