# Supplementary material for: Cysteine-rich with EGF-like domains 2 (CRELD2) is an endoplasmic reticulum stress-inducible angiogenic growth factor promoting ischemic heart repair
Source: Nat Cardiovasc Res. 2024 Jan 17;3(2):186–202. doi: 10.1038/s44161-023-00411-x (PMC11358006; doi:10.1038/s44161-023-00411-x)
Supplement: Supplementary file 18 — Statistical source data. [file 44161_2023_411_MOESM18_ESM.xlsx]

## Sheet: Fig. 8a
Figure 8a
	Area at risk (% of LV)			Infarct size (% of AAR)
	WT	KO		WT	KO
	32.8	41.2		25.3	55.6
	38.5	35.5		35.2	47.3
	37	49		41.7	57.9
	34.1	37.1		38.8	61.5
	30.9	40.3		30.7429	48.8
	37.9	39.4647		51.7868	38.9671
	41.4	41.3698		31.9835	29.9266
		41.0588			53.9633
		36.9833			44.439
		33.258			62.0377
Mean	36.0857	39.5235		36.5019	50.0434
SEM	1.37865	1.3612		3.26121	3.25053

## Sheet: Fig. 8b
Figure 8b
	Area at risk (% of LV)			Infarct size (% of AAR)
	conAb	nAb		conAb	nAb
	51.7425	55.4422		52.4209	41.0214
	25.1577	53.6921		22.2353	73.0904
	45.3284	52.0949		37.9864	36.5972
	29.2996	22.6263		19.5871	51.3058
	27.9817	27.6124		33.1485	36.2096
	38.6303	43.3424		23.6831	62.2103
	40.0386	41.8728		23.7375	57.6098
	40.0469	53.4962		59.6391	40.0647
Mean	37.2782	43.7724		34.0547	49.7636
SEM	3.24071	4.45312		5.29687	4.8006

## Sheet: Fig. 8c
Figure 8c
	TUNEL+ CM nuclei (per 1,000)
	WT	KO
	7.17219	15.6892
	6.14456	10.7188
	11.2836	18.9225
	4.91944	21.2469
	16.8822	23.9906
Mean	9.28042	18.1136
SEM	2.18056	2.29752

## Sheet: Fig. 8d
Figure 8d
	TUNEL+ CM nuclei (per 1,000)
	conAb	nAb
	14.6	23
	12.707	23.6
	16.4	27.99
	16.3706	17.23
	22.1
Mean	16.4355	22.955
SEM	1.57103	2.20879

## Sheet: Fig. 8f
Figure 8f
	P-AKT (S473) / AKT (% of t0)
	0 min	5 min	15 min	30 min	60 min
	192.472	216.025	383.587	341.597	302.57
	7.0681	21.8208	227.755	193.166	46.4703
	132.19	168.162	171.755	453.489	378.809
	68.27	84.5891	245.273	353.284	368.224
Mean	100	122.649	257.092	335.384	274.018
SEM	40.0317	43.2102	44.9848	53.6452	77.7009
	P-AKT (T308) / AKT (% of t0)
	0 min	5 min	15 min	30 min	60 min
	154.777	79.8692	194.311	194.598	92.4259
	13.92	18.1627	81.6895	86.1879	49.2115
	131.303	204.983	173.138	236.467	205.273
Mean	100	101.005	149.713	172.418	115.637
SEM	43.5702	54.956	34.5565	44.777	46.522

## Sheet: Fig. 8h
Figure 8h
	TUNEL+ cells (%)
	No IR	IR
	Control	Control	LY	MYDGF	CRELD2	CRELD2 + LY
	21.9486	34.5396	30.9274	21.3422	24.3543	28.3594
	19.5668	32.3757	27.9526	22.7043	18.551	32.8675
	20.2065	32.7294	30.2797	20.7209	20.1043	23.4514
	20.8325	30.5166	28.3315	20.666	18.4293	25.0922
	20.5195	40.089		19.9347	18.6216
Mean	20.6148	34.0501	29.3728	21.0736	20.0121	27.4426
SEM	0.393733	1.63923	0.726886	0.464691	1.12775	2.07614
