# Supplementary material for: Cysteine-rich with EGF-like domains 2 (CRELD2) is an endoplasmic reticulum stress-inducible angiogenic growth factor promoting ischemic heart repair
Source: Nat Cardiovasc Res. 2024 Jan 17;3(2):186–202. doi: 10.1038/s44161-023-00411-x (PMC11358006; doi:10.1038/s44161-023-00411-x)
Supplement: Supplementary file 20 — Statistical source data. [file 44161_2023_411_MOESM20_ESM.xlsx]

## Sheet: ED Fig. 1d
ED Figure 1d
	Expression (%)
	ATF6		IRE1α		PERK
	sh-SCR	sh-ATF6	sh-SCR	sh-IRE1α	sh-SCR	sh-PERK
	86	24	96	6	91	5
	110	24	104	9	109	3
	105	16	109	14	116	17
	99	10	91	3	84	19
	111	31	86	8		31
	89	16	106			29
			108
Mean	100	20.1667	100	8	100	17.3333

## Sheet: ED Fig. 1e
ED Figure 1e
	Creld2mRNA (fold-change)
	Control				Tg				Tm
	sh-SCR	sh-ATF6	sh-IRE1α	sh-PERK	sh-SCR	sh-ATF6	sh-IRE1α	sh-PERK	sh-SCR	sh-ATF6	sh-IRE1α	sh-PERK
	0.766685	0.766685	0.577025	0.449597	29.7889	8.03727	66.1058	54.0681	50.0988	9.62446	8.03727	37.7056
	1.27165	1.27165	0.265485	1.87476	58.5725	11.7673	48.7289	26.8473	50.4473	7.70986	7.98175	33.8751
	0.698413	0.514824	0.555613	0.813465	40.8468	16.9375	44.3897	32.0478	42.5814	8.12378	29.6951	36.8132
	1.33992		0.74337	0.89017	13.4792	3.81758	61.0598	39.4554	34.3479	1.19969	54.2726
	0.233688		1.1553		45.9712	5.99043	22.9157		41.1454	5.03733	20.0838
	0.299922		0.938393		54.503	3.56193	30.4478		47.5924	5.14317	30.0222
	0.957158				45.2004	3.36979	26.3232		49.4133	4.7656	24.9033
	0.553567				62.6075				38.2352		21.2334
	1.50344								54.503		19.2697
	2.37555								38.2732
Mean	1	0.851054	0.705864	1.007	43.8712	7.64025	42.853	38.1046	44.6638	5.94341	23.9443	36.1313
