# Supplementary material for: Cysteine-rich with EGF-like domains 2 (CRELD2) is an endoplasmic reticulum stress-inducible angiogenic growth factor promoting ischemic heart repair
Source: Nat Cardiovasc Res. 2024 Jan 17;3(2):186–202. doi: 10.1038/s44161-023-00411-x (PMC11358006; doi:10.1038/s44161-023-00411-x)
Supplement: Supplementary file 21 — Statistical source data. [file 44161_2023_411_MOESM21_ESM.xlsx]

## Sheet: ED Fig. 2b
ED Figure 2b
		Component 2					Component 2
	Component 1	Control	Creld2 5 min	VEGFA 5 min		Component 1	Control	Creld2 15 min	VEGFA 15 min
	-16.5163	-14.2921				-16.1355	-15.4235
	-17.4152	-9.94467				-19.1253	-13.0322
	-18.4526	-14.9926				-19.6205	-20.8203
	-15.6113	-9.14059				-17.5124	-19.5258
	-15.6579		13.7514			-21.1522		10.2655
	-12.4636		11.0036			-19.9673		15.811
	-15.8449		9.40867			-19.2083		18.6564
	-13.8389		17.0124			-20.9399		21.588
	33.7411			-1.2545		39.3929			-0.860584
	32.089			-1.45791		38.0156			-0.372362
	30.9674			0.107742		39.5322			2.26317
	29.0031			-0.201421		36.7207			1.45084
