# Supplementary material for: Cysteine-rich with EGF-like domains 2 (CRELD2) is an endoplasmic reticulum stress-inducible angiogenic growth factor promoting ischemic heart repair
Source: Nat Cardiovasc Res. 2024 Jan 17;3(2):186–202. doi: 10.1038/s44161-023-00411-x (PMC11358006; doi:10.1038/s44161-023-00411-x)
Supplement: Supplementary file 22 — Statistical source data. [file 44161_2023_411_MOESM22_ESM.xlsx]

## Sheet: ED Fig. 3
ED Figure 3
	Recovery (%)
				CRELD2
	Control	VEGFA	No Fab	Fab8	Fab1	Fab5	Fab9	Fab7	Fab3	Fab6	Fab2	Fab4
	38.7275	59.3714	60.0229	60.9344	55.4458	57.4942	52.6941	54.1864	57.9689	51.5879	46.5721	46.6513
	44.4796	55.5038	58.9424	58.4848	57.2811	54.5174	57.0936	53.4686	51.921	54.8368	52.2933	50.2421
	41.0172	57.5467	50.6836	53.745	52.6491	51.8103	53.4388	51.5999	49.0876	45.1871	50.6136	46.7317
	47.1604	57.968	54.7665	45.3998	46.5115	48.0343	46.7368	49.1078	45.8546	51.0266	47.1954	45.8112
Mean	42.8462	57.5975	56.1038	54.641	52.9719	52.964	52.4908	52.0907	51.208	50.6596	49.1686	47.3591
SEM	1.86167	0.799479	2.13276	3.42276	2.35462	2.01181	2.14543	1.13391	2.57186	2.00819	1.36893	0.983284
