# Supplementary material for: Cysteine-rich with EGF-like domains 2 (CRELD2) is an endoplasmic reticulum stress-inducible angiogenic growth factor promoting ischemic heart repair
Source: Nat Cardiovasc Res. 2024 Jan 17;3(2):186–202. doi: 10.1038/s44161-023-00411-x (PMC11358006; doi:10.1038/s44161-023-00411-x)
Supplement: Supplementary file 23 — Statistical source data. [file 44161_2023_411_MOESM23_ESM.xlsx]

## Sheet: ED Fig. 4b
ED Figure 4b
	Neutrophils (103/mg)
	WT, MI 2 d	KO, MI 2 d	WT, MI 6 d	KO, MI 6 d
	0.218909	0.524871	0.0629889	0.0446486
	1.04614	0.85813	0.162064	0.0936549
	1.04564	0.994307	0.163364	0.0912519
	1.48943	1.01198	0.281365	0.175726
			0.0634768
Mean	0.950029	0.847322	0.146652	0.10132
SEM	0.229656	0.0977266	0.036101	0.0235955
	Ly6Chigh Mo (103/mg)
	WT, MI 2 d	KO, MI 2 d	WT, MI 6 d	KO, MI 6 d
	0.521043	1.88332	0.114919	0.0450752
	4.21111	3.71512	0.184425	0.0477402
	0.826833	2.59791	0.229076	0.0963063
	4.76031	4.40994	0.218405	0.257007
			0.101347
Mean	2.57982	3.15157	0.169634	0.111532
SEM	0.9594	0.488369	0.0234842	0.043215
	Ly6Clow Mo/Mph (103/mg)
	WT, MI 2 d	KO, MI 2 d	WT, MI 6 d	KO, MI 6 d
	0.437375	1.00445	1.5615	0.834104
	2.662	1.58875	2.60214	2.37212
	0.850473	1.38152	3.14476	1.21182
	3.16222	1.54358	2.44957	2.23025
			2.60417
Mean	1.77802	1.37958	2.47243	1.66207
SEM	0.578527	0.114937	0.22948	0.327419
	T cells (103/mg)
	WT, MI 2 d	KO, MI 2 d	WT, MI 6 d	KO, MI 6 d
	0.0469248	0.212224	0.245465	0.183713
	0.44134	0.194285	0.207655	0.371109
	0.295105	0.467941	0.46941	0.203268
	0.328482	0.444496	0.329856	0.319154
			0.46201
Mean	0.277963	0.329737	0.342879	0.269311
SEM	0.0719881	0.0634559	0.0482274	0.0391598
	B cells (103/mg)
	WT, MI 2 d	KO, MI 2 d	WT, MI 6 d	KO, MI 6 d
	0.075921	0.101299	0.122131	0.083752
	0.376296	0.058156	0.171508	0.184221
	0.195729	0.252862	0.271488	0.097536
	0.204095	0.335397	0.173238	0.466255
			0.16302
Mean	0.21301	0.186928	0.180277	0.207941
SEM	0.0535221	0.0560719	0.0220224	0.077015
