# Supplementary material for: Cysteine-rich with EGF-like domains 2 (CRELD2) is an endoplasmic reticulum stress-inducible angiogenic growth factor promoting ischemic heart repair
Source: Nat Cardiovasc Res. 2024 Jan 17;3(2):186–202. doi: 10.1038/s44161-023-00411-x (PMC11358006; doi:10.1038/s44161-023-00411-x)
Supplement: Supplementary file 25 — Statistical source data. [file 44161_2023_411_MOESM25_ESM.xlsx]

## Sheet: ED Fig. 5a
ED Figure 5a
	EdU+ cells (mm-2)
	Control	TGFb1	TGFb1 + CRELD2	CRELD2
	9.20474	22.978	20.3723	10.6599
	11.6751	20.5753	22.2335	11.7174
	12.916	17.8003	18.9171	12.8596
	14.4952	23.6887	21.4326
	13.2544	22.2222	27.1856
		21.8274	25.2115
Mean	12.3091	21.5153	22.5588	11.7456
SEM	0.896657	0.85916	1.26308	0.635144

## Sheet: ED Fig. 5b
ED Figure 5b
	Recovery (%)
	Control	TGFb1	TGFb1 + CRELD2	CRELD2
	42.8	75.9	70.3	56.8
	56.3	79.1	81.3	54.9
	51.3	69.4	75.1	53.6
	66.4	80.3	74.5	66.4
Mean	54.2	76.175	75.3	57.925
SEM	4.92967	2.44178	2.26716	2.9004

## Sheet: ED Fig. 5c
ED Figure 5c
	Acta2 / Gapdh mRNA (%)
	Control	TGFb1	TGFb1 + CRELD2	CRELD2
	96.8132	96.8132	125.551	116.738
	110.059	131.337	130.883	114.733
	83.409	125.987	116.334	113.861
	101.458	117.762	161.426	115.739
	103.589	139.076	127.976	118.581
	104.672	135.273	126.653	127.092
Mean	100	124.375	131.471	117.791
SEM	3.75691	6.29643	6.31734	1.97698

## Sheet: ED Fig. 5d
ED Figure 5d
	Col1a1 / Gapdh mRNA (%)
	Control	TGFb1	TGFb1 + CRELD2	CRELD2
	108.395	216.04	246.451	146.541
	126.251	287.05	259.602	129.801
	98.0303	289.046	229.151	123.997
	96.3462	198.11	249.027	105.066
	90.5194	202.272	253.379	99.7438
	80.4575	221.345	200.18	106.533
Mean	100	235.644	239.632	118.613
SEM	6.45144	16.9367	8.92342	7.34752
