# Supplementary material for: Cysteine-rich with EGF-like domains 2 (CRELD2) is an endoplasmic reticulum stress-inducible angiogenic growth factor promoting ischemic heart repair
Source: Nat Cardiovasc Res. 2024 Jan 17;3(2):186–202. doi: 10.1038/s44161-023-00411-x (PMC11358006; doi:10.1038/s44161-023-00411-x)
Supplement: Supplementary file 26 — Statistical source data. [file 44161_2023_411_MOESM26_ESM.xlsx]

## Sheet: ED Fig. 6b
ED Figure 6b
	Infarct scar (% of LV)
	Control	CRELD2
	37.6636	18.2058
	25.7616	24.8484
	32.7815	23.6956
	30.5057	37.5893
	34.5537	13.3181
	35.8396	27.324
Mean	32.851	24.1635
SEM	1.73932	3.38646

## Sheet: ED Fig. 6d
ED Figure 6d
	LVEDA (mm2)					LVESA (mm2)
	MI d 6, control	MI d 6, CRELD2	MI d 28, control	MI d 28, CRELD2		MI d 6, control	MI d 6, CRELD2	MI d 28, control	MI d 28, CRELD2
	25.4	16.65	32.71	19.42		21.7	12.14	30.14	12.53
	21.6	20.44	27.26	22.23		16.26	14.5	23	17.05
	24.74	20.33	23.27	26.4		19.67	15.8	20.74	22.18
	25.4	19.92	24.16	28.39		23.2	15.47	21.76	22.38
	24.14	18.6	22.37	26.78		21.8	15.5	19.9	25.2
	24.39	24.05	23	24.59		21.79	17.9	18.4	18.29
	21.1	31.27	25.1	23.6		17.8	27.5	22.1	20
		17		33.3			11.7		24.7
		24.6		24.9			19.1		20.9
		20.96					14.17
Mean	23.8243	21.382	25.41	25.5122		20.3171	16.378	22.2914	20.3589
SEM	0.615997	1.29957	1.26168	1.23776		0.878386	1.35499	1.32241	1.25031

## Sheet: ED Fig. 6e
ED Figure 6e
	FAC (%)
	MI d 6, control	MI d 6, CRELD2	MI d 28, control	MI d 28, CRELD2
	14.5669	27.0871	7.85692	35.4789
	24.7222	29.0607	15.6273	23.3018
	20.4931	22.2823	10.8724	15.9848
	8.66142	22.3394	9.93378	21.1694
	9.69346	16.6667	11.0416	5.89992
	10.6601	25.5717	20	25.6202
	15.6398	12.0563	11.9522	15.2542
		31.1765		25.8258
		22.3577		16.0643
		32.395
Mean	14.9196	24.0993	12.4692	20.511
SEM	2.08209	1.90873	1.42316	2.64805

## Sheet: ED Fig. 6f
ED Figure 6f
	TUNEL+ CM nuclei (per 1,000)
	Control	CRELD2
	27.421	23.25
	30.667	21.937
	19.779	12.336
	25.56	12.268
	29.462	18.5834
Mean	26.5778	17.6749
SEM	1.91064	2.32176

## Sheet: ED Fig. 6g
ED Figure 6g
	IB4+ cells (per CM)
	Control	CRELD2
	1.539	1.67958
	1.60052	1.88177
	1.48628	1.56968
	1.76853	1.63583
	1.60441	1.62259
	1.46534	1.7758
	1.61559	1.86346
		1.72056
		1.58288
Mean	1.58281	1.70357
SEM	0.0382291	0.0385574
